# Supplementary material for: Updated fraction of cancer attributable to lifestyle and environmental factors in Denmark in 2018
Source: Sci Rep. 2022 Jan 11;12:549. doi: 10.1038/s41598-021-04564-2 (PMC8752838; doi:10.1038/s41598-021-04564-2)
Supplement: Supplementary file 1 — Supplementary Information. [file 41598_2021_4564_MOESM1_ESM.xlsx]

## Sheet: A_OVERVIEW
	Oral cavity (C00-C06)	Nasopharynx (C11)	Pharynx (C09, C10, C12-C14)	Oesophagus (C15)	Stomach (C16)	Colon (C18-C19)	Rectum (C20)	Anus (C21)	Liver (C22)	Pancreas (C25)	Gallbladder (C23)	Sino-nasal (C30-C31)	Larynx (C32)	Lung (C33-C34)	Bone (C40-41)	Mesothelioma (C45)	Melanoma (C43)	Breast (C50)	Vulva (C51)	Vagina (C52)	Cervix (C53)	Uterus (C54-C55)	Ovary (C56)	Penis (C60)	Bladder (C67)	Kidney (C64-C66, C68)	Eye (C69)	Thyroid (C73)	Myeloma (C90)	Hodgkin lymphoma (C81)	NHL (C82-C85, C96)	Leukaemia (C91-C95)	Brain and CNS (C70-C72)
Tobacco	X	X	X	X	X	X	X		X	X		X	X	X							X		X		X	X						X
Overweight and obesity				X	X	X	X		X	X	X							X				X	X			X		X	X				X
Radiation - UV																	X
Occupation		X		X	X				X		X	X	X	X		X	X						X		X	X	X					X
Infections	X	X	X		X			X	X										X	X	X			X						X	X
Alcohol	X		X	X		X	X		X				X					X
Radiation - ionising	X			X	X	X	X					X		X	X		X	X							X	X		X				X	X
Processed meat						X	X
Air pollution														X
Insufficient physical activity						X	X
Post-menopausal hormones						PE	PE											X				X	X
Oral contraceptives						PE	PE											X			X	PE	PE
Associations are based on IARC List of classifications and WCRF, CUP
https://monographs.iarc.who.int/wp-content/uploads/2019/07/Classifications_by_cancer_site.pdf accessed jan 2021
IARC Handbooks of Cancer Prevention Volume 16. Absence of Excess Body Fatness. https://publications.iarc.fr/570
Diet, Nutrition, Physical Activity and Cancer: A Global Perspective. Continuous Update Project Expert Report 2018
References for RR are available in Supplementary D
Legend
Supplementary material A-F
a) Overview of included risk factor and cancer associations, b) Cancer incidence, c) Risk factor exposure prevalence, d) Relative risks applied and e) Detailed PAF calculations by cancer type and risk factor f) Calculation of combined total PAF

## Sheet: B_INCIDENCE
CANCER INCIDENCE IN DENMARK 2018
	Overall			Subgroups
Cancertype	Men	Women	All	Men	Women	Based on:
Oral cavity (C00–C06)	261	179	440			The National Board of Health 2018 Report (A)
Oral cancers included in oropharyngeal				40	13	The Danish Cancer Registry. ICD10: C01, C05.1-9
Nasopharynx (C11)	21	10	31			The National Board of Health 2018 Report (A)
Pharynx (C09, C10, C12–C14)	354	126	480			The National Board of Health 2018 Report (A)
Pharynx cancer included in oropharyngeal cancer				260	105	The Danish Cancer Registry. ICD10: C09, C10.0,C10.2-9
Oesophagus (C15)	323	315	638			The National Board of Health 2018 Report (A)
AC (Adenocarcinoma)				249	180.176	Approximations based on Arnold et al. (B)
SCC (Squamous Cell Carcinoma)				73.8426	135	Approximations based on Arnold et al. (B)
Stomach (C16)	467	193	660			The National Board of Health 2018 Report (A)
Gastric cardia cancer				272	47	The Danish Cancer Registry. ICD10: C16.0
Non-cardia Gastric cancer				195	146	The Danish Cancer Registry. ICD10: C16.1-9
Colon (C18-C19)	1698	1611	3309			The National Board of Health 2018 Report (A)
Rectum (C20)	952	583	1535			The National Board of Health 2018 Report (A)
Anus (C21)	42	115	157			The National Board of Health 2018 Report (A)
Liver (C22)	379	169	548			The National Board of Health 2018 Report (A)
Pancreas (C25)	576	569	1145			The National Board of Health 2018 Report (A)
Gallbladder (C23)	23	52	75			The Danish Cancer Registry. ICD10: C23
Sino-nasal (C30-C31)	43	24	67			The National Board of Health 2018 Report (A)
Larynx (C32)	201	41	242			The National Board of Health 2018 Report (A)
Lung (C33–C34)	2388	2498	4886			The National Board of Health 2018 Report (A)
Bone (C40-C41)	36	30	66			The National Board of Health 2018 Report (A)
Mesothelioma (C45.0) (Pleural)	121	24	145			The Danish Cancer Registry. ICD10: C45.0
Melanoma (C43)	1353	1440	2793			The National Board of Health 2018 Report (A)
Breast (C50)	40	4994	5034			The National Board of Health 2018 Report (A)
Female breast cancer before age 50				0	4135	The Danish Cancer Registry. ICD10: C50 with age-restriction
Female breast cancer before age 60				0	1830	The Danish Cancer Registry. ICD10: C50 with age-restriction
Vulva (C51)	0	120	120			The National Board of Health 2018 Report (A)
Vagina (C52)	0	32	32			The National Board of Health 2018 Report (A)
Cervix (C53)	0	333	333			The National Board of Health 2018 Report (A)
Cervix cancer before age 60					216	The Danish Cancer Registry. ICD10: C53 with age-restriction
Uterus (C54-55)	0	791	791			The National Board of Health 2018 Report (A)
Uterus cancer before age 50					763	The National Board of Health 2018 Report (A)
Ovary (C56)	0	455	455			The Danish Cancer Registry. ICD10: C56
Ovarian cancer before age 50				0	412	The Danish Cancer Registry. ICD10: C56 with age-restriction
Mucinous ovarian cancer				0	46	Approximations based on Beral et al. (C)
Penis (C60)	64	0	64			The National Board of Health 2018 Report (A)
Bladder (C67)	1447	539	1986			The Danish Cancer Registry. ICD10: C67
Kidney (C64-C66+C68)	735	387	1122			The Danish Cancer Registry. ICD10: C64-66, C68
Eye (C69)	37	39	76			The National Board of Health 2018 Report (A)
Thyroid (C73)	136	278	414			The National Board of Health 2018 Report (A)
Hodgkin lymphoma (C81)	102	65	167			The National Board of Health 2018 Report (A)
(0-14)				2	2	The Danish Cancer Registry. ICD10: C81 with age-restriction
Adults (15-54)				57	40	The Danish Cancer Registry. ICD10: C81 with age-restriction
Adults (55+)				43	22	The Danish Cancer Registry. ICD10: C81 with age-restriction
Non-Hodgkin lymphoma (C82-C85 + C96)	820	578	1398			The Danish Cancer Registry. ICD10: C82-85, C96
Burkitts Lymphoma				6	0	The Danish Cancer Registry. ICD10: C83.5
Myeloma (C90)	316	230	546			The Danish Cancer Registry. ICD10: C90
Leukaemia (C91-C95)	583	401	984			The National Board of Health 2018 Report (A)
Leukaemia besides lymphatic leuchemia				232	190	The National Board of Health 2018 Report (A)
Acute myeloid leukaemia				181	157	The National Board of Health 2018 Report (A)
Brain & other CNS (C70-C72)	954	1255	2209			The National Board of Health 2018 Report (A)
Brain, other CNS and intracranial tumours				735	696	The National Board of Health 2018 Report (A)
Meningioma				219	559	The National Board of Health 2018 Report (A)
All included cancers	14472	18476	32948
Other cancer types	8606	2720	11326
All excl. Non-melanoma (C00-C97 excl. C44)	23078	21196	44274			The National Board of Health 2018 Report (A) All cancers in 2018 besides C44
REFERENCES:
A) Nye kræfttilfælde i Danmark [New Cancer Cases in Denmark 2018: Report in Danish] 2019
B) Arnold et al. Cancer Epi. Biomarkers & Prevention 2017, 26(5), 63-65
C) Collaborative group on epidemiological studies of ovarian cancer - Beral et al. Lancet 2015, (385), 1835-42

## Sheet: C_EXPOSURE
RISK FACTOR EXPOSURE IN DENMARK
Risk factor	Denmark	Optimum exposure	Source
Tobacco/smoking (%)			Christensen AI, SUSY 2010 (A)
Data years	2010	Nil
Current
Males 16+	27.7
Females 16+	23.2
Former
Males 16+	29.3
Females 16+	26.9
Exposure to secondhand smoke (%)			Nationale sundhedsprofil 2013. (B)
Data years	2013	Nil
Some exposure
Males 16-75	9.8
Females 16-75	7.8
Overweight and obesity (%)			Den Nationale Sundhedsprofil 2010. Sundhedsstyrelsen.( C)
Data years	2010	BMI 18<25
Overweight (BMI 25<30)
Males 16+	40.5
Females 16+	26.3
Obese (BMI 30+)
Males 16+	13.7
Females 16+	13.1
Occupation			Rushton et al. (D)
Data years	2010	Nil
	Collect PAF
Infections (%)			Statens serum institut ( E)
Data years	-	Nil
H. pylori	20
Hep B	0.26
Hep C	0.29
HIV	0.1
HPV	Collect PAF		Saraiya et al. (F)
Epstein-Barr	Collect PAF		Khan et al. (G)
Alcohol drinking (%)			Christensen AI, SUSY 2010 (A)
Data years	2010	Nil
Light (median daily intake ≤12.5g ethanol)
Males 16+	38.3
Females 16+	48.5
Moderate (median daily intake 12.5-50g ethanol)
Males 16+	38.4
Females 16+	22.7
Heavy (median daily intake 50g+ ethanol)
Males 16+	7.3
Females 16+	1.4
Ionising radiation (average mSv per year )			https://www.sst.dk (H)
Data years	2001	Nil
Radiation (Ba)	2mSv		Strålingsguiden - Inoiserende stråling [Radiation guide - Ionizing radiation - report in Danish] 2013 National Board of Health, National institute of radiation protection.
Radon	59 Bq		Radon i danske boliger. [Radon in Danish homes- report in Danish] 2001 National Board of Health, National institute of radiation protection.
Processed meat (g per day)			DTU Fødevareinstituttet (2016) (I) and Lorenco et al. (J)
Data years	2011-13***	Nil
Males 19+	58		Average intake per day (gram) for men aged 15-75.
Females 19+	28		Average intake per day (gram) for women aged 15-75.
Air pollution (mean annual concentration of anthropogenic PM2.5 µg m3)			Personal correspondance with expert in the field
Data years	2008	Nil
Persons	12.3		Average for Denmark in 2008
Physical activity (% not achieving 150 minutes moderate physical activity per week)			Matthiessen J et al. (K)
Data years	2011	150+ mins/week
Males 16+	35.6
Females 16+	33.3
UV-Radiation			GLOBOCAN (L)
Males 16+	Collect PAF
Females 16+	Collect PAF
Post-menopausal hormones (%)			Mørch et al. (M)
Data years	1995-2009	Nil	Average in 1995-2009 for a cohort of Danish women aged 50-79
Current use (regardless of duration)	13.4705
Past use (regardless of duration)	12.3615
Current use and 5+ years duration	8.45946
Past use and 5 + years duration	4.83333
Oral contraceptives (%)			Mørch et al. (N)
Data years	1995-2012	Nil	Average in 1995-2012 for a cohort of Danish women aged 15-49
Current user and within in the last year	16.4439
Current use and 5+ years duration	12.1144
REFERENCES:
A) Christensen AI, Sundhed og sygelighed 2010 [Health and Morbidity 2010 - report in Danish] SUSY 2010
B) Danskernes Sundhed – Den Nationale Sundhedsprofil 2013 [National Health Profile 2013 - report in Danish]. Sundhedsstyrelsen [National board of Health]. 2014
C) Danskernes Sundhed – Den Nationale Sundhedsprofil 2010 [National Health Profile 2010 - report in Danish]. Sundhedsstyrelsen [National board of Health]. 2011
D) Rushton et al. Occupation and cancer in Britain. 2010. British Journal of Cancer (2010) 102, 1428 – 1437
E) Statens serum institut [accessed january 2021] https://www.ssi.dk/sygdomme-beredskab-og-forskning/sygdomsleksikon
F) Saraiya et al. JNCI 107 (6) US Assessment of HPV Types in Cancers: Implications for Current and 9-Valent HPV Vaccines. 2015
G) Khan et al. 2014. Infectous Agents & Cancer. Global burden of deaths from Epstein-Barr virus attributable malignancies.
H) Baggrundsstråling: https://www.sst.dk [accessed january 2021] Strålingsguiden - Inoiserende stråling [Radiation guide - Ionizing radiation - report in Danish] 2013 National Board of Health, National institute of radiation protection. + Radon i danske boliger. [Radon in Danish homes- report in Danish] 2001 National Board of Health, National institute of radiation protection.
I) DTU Fødevareinstituttet (2016) Køds rolle i kosten. Note: the data is for an adult population of 15-75 years. The data set used for the analysis performed in this report is from the above mentioned reference: Danskernes kostvaner 2011-2013.
J) Lourenço et al. (2018). Avoidable colorectal cancer cases in Denmark – The impact of red and processed meat. Cancer Epidemiology 55 (2018) 1–7. https://doi.org/10.1016/j.canep.2018.04.010
K) Matthiessen J et al. (2017). The Nordic Monitoring System 2011-2014: Status and development of diet, physical activity, smoking, alcohol and overweight. Nordic Council of Ministers.
L) Globocan (https://gco.iarc.fr/causes/uv/home) Accessed January 2021
M) Mørch et al. Hormone Therapy and Ovarian Cancer. (JAMA, 2009; 302(3):298-305.)
N) Mørch et al. Contemporary hormonal contraception and the risk of breast cancer. The new england journal o f medicine. 2017.

## Sheet: D_RELATIVE RISK
RELATIVE RISK FOR EACH CANCER
	Oral cavity (C00-C06)	Nasopharynx (C11)	Pharynx (C09, C10, C12-C14)	Oesophagus (C15) AC	Oesophagus (C15) SCC	Stomach (C16)	Colon (C18-C19)	Rectum (C20)	Anus (C21)	Liver (C22)	Pancreas (C25)	Gallbladder (C23)	Sino-nasal (C30-C31)	Larynx (C32)	Lung (C33-C34)	Bone (C40-41)	Mesothelioma (C45)	Melanoma (C43)	Breast (C50)	Vulva (C51)	Vagina (C52)	Cervix (C53)	Uterus (C54-C55)	Ovary (C56)	Penis (C60)	Bladder (C67)	Kidney (C64-C66, C68)	Eye (C69)	Thyroid (C73)	Myeloma (C90)	Hodgkin lymphoma (C81)	NHL (C82-C85, C96)	Leukaemia (C91-C95)	Brain and CNS (C70-C72)
Tobacco	X	X	X	X	X	X	X	X		X	X		X	X	X							X		X		X	X						X
Current vs. Never
Males	1.91	1.95	3.43	2.32	4.21	1.62	1.11	1.44		1.61	2.20		1.95	7.01	8.96							-		-		3.44	1.35						1.47
Females	1.91	1.95	3.43	2.32	4.21	1.20	1.11	1.44		1.86	2.20		1.95	7.01	8.96							1.83		1.49		3.56	1.35						1.47
Former vs. Never
Males	1	1.39	1	1.62	2.18	1.34	1.15	1.11		1.17	1.15		1.39	2.37	3.85							-		-		1.92	1.22						1
Females	1	1.39	1	1.62	2.18	1	1.15	1.11		1.17	1.15		1.39	2.37	3.85							1.26		1		2.04	1.22						1
Second-hand
Males															1.23
Females															1.37
Overweight and obesity				X		X	X	X		X	X	X							X				X	X			X		X	X				X
Overweight vs. healthy weight
Males				1.87		1.22	1.17	1.17		1.19	1.15	1															1.22		1.1	1.17				1
Females				1.87		1.22	1.07	1.07		1.19	1.12	1.22							1.13				1.34	1.08			1.38		1.1	1.12				1
Obese vs. healthy weigh
Males				2.73		1.61	1.38	1.38		1.87	1.20	1.54															1.63		1.27	1.23				1
Females				2.73		1.61	1.17	1.17		1.87	1.15	1.75							1.20				2.54	1.11			1.95		1.27	1.15				1.60
Radiation - UV																		X
RR not used. PAF found elsewhere
Occupation		X		X	X	X				X		X	X	X	X		X	X						X		X	X	X					X
RR not used. PAF found elsewhere		PAF		PAF	PAF	PAF				PAF		PAF	PAF	PAF	PAF		PAF	PAF						PAF		PAF	PAF	PAF					PAF
Alcohol	X		X		X		X	X		X				X					X
Light vs. Never
Males	1.0		1.00		1.34		1.00	1.00		1.00				1.00					-
Females	1.0		1.00		1.34		1.00	1.00		1.00				1.00					1.04
Moderate vs. Never
Males	1.81		1.81		2.56		1.17	1.17		1.00				1.49					-
Females	1.81		1.81		2.56		1.17	1.17		1.00				1.49					1.23
Heavy vs. Never
Males	5.07		5.07		5.45		1.33	1.33		2.16				2.39					-
Females	5.07		5.07		5.45		1.33	1.33		2.16				2.39					1.60
Processed meat							X	X
Males							1.16	1.16
Females							1.16	1.16
Air pollution															X
Persons															1.09
Insufficient physical activity							X
Persons							1.11
Infections	X	X	X			X			X	X										X	X	X			X						X	X
Helicobacter pylori (H. pylori)
Persons						5.90																										PAF
Hepatitis B
Persons										20.3
Hepatitis C
Persons										23.8																						2.03
HIV
Persons																																10.6
HPV
RR not used. PAF found elsewhere	PAF		PAF						PAF											PAF	PAF	PAF			PAF
Epstein-Barr
RR not used. PAF found elsewhere		PAF																													PAF	PAF
Post-menopausal hormones							PE	PE											X				X	X
Ex-users vs. never-users
Females																			1.00				1.54	1.1
Current-users vs. never-users
Females																			1.66				2.03	1.41
Oral contraceptives							PE	PE											X			X	PE	PE
Current-users vs. never-users
Females																			1.21			1.19
Radiation - ionising	X			X		X	X								X	X		X	X							X	X		X				X	X
Radon															1.16
Background	1.03			1.02		1.01	1.02	1.00							1.02	1.03		-	1.02							1.02	1.00		1.02				1.2	1.02
PE: Protective Effect
References
Tobacco:	Oral Cavity [1]			Nasopharynx and Pharynx [2]						Oesophagus [3-5]				Stomach [6]			Colorectal [7]			Liver [8]		Pancreas [9]			Sinonasal [2]			Larynx [10]
	Lung [2,11]			Cervix [2]		Ovary [12]			Bladder [13]			Kidney [14]			Leukaemia [15]
Overweight and obesity:	Oesophagus [16]				Stomach [17]			Liver [18]		Pancreas [19]			Colorectal [20]			Gallbladder [20]				Breast [21]			Uterus [22]			Ovary [23]			Kidney [24]			Thyroid [25]			Myeloma [26]		Brian and CNS [27]
Radiation – UV:	PAF
Occupation:	PAF
Alcohol:	All included cancers [28]
Processed meat:	Colorectal cancer [29,30]
Air pollution:	Lung [31]
Infections:	Stomach [32]	Liver [33]	NonHodgkin Lymphoma [32,34,35]
HRT:	Uterus [36]	Breast [37]	Ovary [38]
OC:	Cervix [39]	Breast [40]
Radiation Ionizing	All included cancers [41]
1.	Maasland DH, van den Brandt PA, Kremer B, et al. Alcohol consumption, cigarette smoking and the risk of subtypes of head-neck cancer: results from the Netherlands Cohort Study. BMC Cancer. 2014 Mar 14;14:187.
2.	Gandini S, Botteri E, Iodice S, et al. Tobacco smoking and cancer: a meta-analysis. Int J Cancer. 2008 Jan 1;122(1):155-64.
3.	Pandeya N, Williams GM, Sadhegi S, et al. Associations of duration, intensity, and quantity of smoking with adenocarcinoma and squamous cell carcinoma of the esophagus. Am J Epidemiol. 2008 Jul 1;168(1):105-14.
4.	Prabhu A, Obi KO, Rubenstein JH. Systematic review with meta-analysis: race-specific effects of alcohol and tobacco on the risk of oesophageal squamous cell carcinoma. Aliment Pharmacol Ther. 2013 Nov;38(10):1145-55.
5.	Tramacere I, La Vecchia C, Negri E. Tobacco smoking and esophageal and gastric cardia adenocarcinoma: a meta-analysis. Epidemiology. 2011 May;22(3):344-9.
6.	Ladeiras-Lopes R, Pereira AK, Nogueira A, et al. Smoking and gastric cancer: systematic review and meta-analysis of cohort studies. Cancer Causes Control. 2008 Sep;19(7):689-701.
7.	Cheng J, Chen Y, Wang X, et al. Meta-analysis of prospective cohort studies of cigarette smoking and the incidence of colon and rectal cancers. Eur J Cancer Prev. 2015 Jan;24(1):6-15.
8.	Lee YC, Cohet C, Yang YC, et al. Meta-analysis of epidemiologic studies on cigarette smoking and liver cancer. Int J Epidemiol. 2009 Dec;38(6):1497-511.
9.	Bosetti C, Lucenteforte E, Silverman DT, et al. Cigarette smoking and pancreatic cancer: an analysis from the International Pancreatic Cancer Case-Control Consortium (Panc4). Ann Oncol. 2012 Jul;23(7):1880-8.
10.	Zuo JJ, Tao ZZ, Chen C, et al. Characteristics of cigarette smoking without alcohol consumption and laryngeal cancer: overall and time-risk relation. A meta-analysis of observational studies. Eur Arch Otorhinolaryngol. 2017 Mar;274(3):1617-1631.
11.	Kim CH, Lee YC, Hung RJ, et al. Exposure to secondhand tobacco smoke and lung cancer by histological type: a pooled analysis of the International Lung Cancer Consortium (ILCCO). Int J Cancer. 2014 Oct 15;135(8):1918-30.
12.	Beral V, Gaitskell K, Hermon C, et al. Ovarian cancer and smoking: individual participant meta-analysis including 28,114 women with ovarian cancer from 51 epidemiological studies. Lancet Oncol. 2012 Sep;13(9):946-56.
13.	van Osch FH, Jochems SH, van Schooten FJ, et al. Quantified relations between exposure to tobacco smoking and bladder cancer risk: a meta-analysis of 89 observational studies. Int J Epidemiol. 2016 Jun;45(3):857-70.
14.	Cumberbatch MG, Rota M, Catto JW, et al. The Role of Tobacco Smoke in Bladder and Kidney Carcinogenesis: A Comparison of Exposures and Meta-analysis of Incidence and Mortality Risks. Eur Urol. 2016 Sep;70(3):458-66.
15.	Fircanis S, Merriam P, Khan N, et al. The relation between cigarette smoking and risk of acute myeloid leukemia: an updated meta-analysis of epidemiological studies. Am J Hematol. 2014 Aug;89(8):E125-32.
16.	Turati F, Tramacere I, La Vecchia C, et al. A meta-analysis of body mass index and esophageal and gastric cardia adenocarcinoma. Ann Oncol. 2013 Mar;24(3):609-17.
17.	Lin XJ, Wang CP, Liu XD, et al. Body mass index and risk of gastric cancer: a meta-analysis. Jpn J Clin Oncol. 2014 Sep;44(9):783-91.
18.	Chen Y, Wang X, Wang J, et al. Excess body weight and the risk of primary liver cancer: an updated meta-analysis of prospective studies. Eur J Cancer. 2012 Sep;48(14):2137-45.
19.	Aune D, Greenwood DC, Chan DS, et al. Body mass index, abdominal fatness and pancreatic cancer risk: a systematic review and non-linear dose-response meta-analysis of prospective studies. Ann Oncol. 2012 Apr;23(4):843-52.
20.	Xue K, Li FF, Chen YW, et al. Body mass index and the risk of cancer in women compared with men: a meta-analysis of prospective cohort studies. Eur J Cancer Prev. 2017 Jan;26(1):94-105.
21.	Munsell MF, Sprague BL, Berry DA, et al. Body mass index and breast cancer risk according to postmenopausal estrogen-progestin use and hormone receptor status. Epidemiol Rev. 2014;36(1):114-36.
22.	Jenabi E, Poorolajal J. The effect of body mass index on endometrial cancer: a meta-analysis. Public Health. 2015 Jul;129(7):872-80.
23.	Aune D, Navarro Rosenblatt DA, Chan DS, et al. Anthropometric factors and ovarian cancer risk: a systematic review and nonlinear dose-response meta-analysis of prospective studies. Int J Cancer. 2015 Apr 15;136(8):1888-98.
24.	Wang F, Xu Y. Body mass index and risk of renal cell cancer: a dose-response meta-analysis of published cohort studies. Int J Cancer. 2014 Oct 1;135(7):1673-86.
25.	Schmid D, Ricci C, Behrens G, et al. Adiposity and risk of thyroid cancer: a systematic review and meta-analysis. Obes Rev. 2015 Dec;16(12):1042-54.
26.	Wallin A, Larsson SC. Body mass index and risk of multiple myeloma: a meta-analysis of prospective studies. Eur J Cancer. 2011 Jul;47(11):1606-15.
27.	Sergentanis TN, Tsivgoulis G, Perlepe C, et al. Obesity and Risk for Brain/CNS Tumors, Gliomas and Meningiomas: A Meta-Analysis. PLoS One. 2015;10(9):e0136974.
28.	Bagnardi V, Rota M, Botteri E, et al. Alcohol consumption and site-specific cancer risk: a comprehensive dose-response meta-analysis. Br J Cancer. 2015 Feb 3;112(3):580-93.
29.	Lourenço S, Gunge VB, Andersson TM, et al. Avoidable colorectal cancer cases in Denmark - The impact of red and processed meat. Cancer Epidemiol. 2018 Aug;55:1-7.
30.	Research WCRFAIfC. Diet, Nutrition, Physical Activity and Cancer: A Global Perspective. Continuous Update Project Expert Report 2018. 2018.
31.	Hamra GB, Guha N, Cohen A, et al. Outdoor particulate matter exposure and lung cancer: a systematic review and meta-analysis. Environ Health Perspect. 2014 Sep;122(9):906-11.
32.	Parkin DM. 11. Cancers attributable to infection in the UK in 2010. Br J Cancer. 2011 Dec 6;105 Suppl 2(Suppl 2):S49-56.
33.	Cho LY, Yang JJ, Ko KP, et al. Coinfection of hepatitis B and C viruses and risk of hepatocellular carcinoma: systematic review and meta-analysis. Int J Cancer. 2011 Jan 1;128(1):176-84.
34.	Gibson TM, Morton LM, Shiels MS, et al. Risk of non-Hodgkin lymphoma subtypes in HIV-infected people during the HAART era: a population-based study. Aids. 2014 Sep 24;28(15):2313-8.
35.	Pozzato G, Mazzaro C, Dal Maso L, et al. Hepatitis C virus and non-Hodgkin's lymphomas: Meta-analysis of epidemiology data and therapy options. World J Hepatol. 2016 Jan 18;8(2):107-16.
36.	Beral V, Gaitskell K, Hermon C, et al. Menopausal hormone use and ovarian cancer risk: individual participant meta-analysis of 52 epidemiological studies. Lancet. 2015 May 9;385(9980):1835-42.
37.	Beral V. Breast cancer and hormone-replacement therapy in the Million Women Study. Lancet. 2003 Aug 9;362(9382):419-27.
38.	Mørch LS, Løkkegaard E, Andreasen AH, et al. Hormone therapy and ovarian cancer. Jama. 2009 Jul 15;302(3):298-305.
39.	Appleby P, Beral V, Berrington de González A, et al. Cervical cancer and hormonal contraceptives: collaborative reanalysis of individual data for 16,573 women with cervical cancer and 35,509 women without cervical cancer from 24 epidemiological studies. Lancet. 2007 Nov 10;370(9599):1609-21.
40.	Gierisch JM, Coeytaux RR, Urrutia RP, et al. Oral contraceptive use and risk of breast, cervical, colorectal, and endometrial cancers: a systematic review. Cancer Epidemiol Biomarkers Prev. 2013 Nov;22(11):1931-43.
41.	Agency HP. Risk of solid cancers following radiation exposure. 2011.
Tobacco:
Oral Cavity [1]
Nasopharynx and Pharynx [2]
Oesophagus [3-5]
Stomach [6]
Colorectal [7]
Liver [8]
Pancreas [9]
Sinonasal [2]
Larynx [10]
Lung [2,11]
Cervix [2]
Ovary [12]
Bladder [13]
Kidney [14]
Leukaemia [15]
Overweight and obesity:
Oesophagus [16]
Stomach [17]
Liver [18]
Pancreas [19]
Colorectal [20]
Gallbladder [20]
Breast [21]
Uterus [22]
Ovary [23]
Kidney [24]
Thyroid [25]
Myeloma [26]
Brian and CNS [27]
Radiation – UV:
Occupation:
Alcohol:
All included cancers [28]
Processed meat:
Colorectal cancer [29,30]
Air pollution:
Lung [31]
Infections:
Stomach [32]
Liver [33]
NonHodgkin Lymphoma [32,34,35]
HRT:
Uterus [36]
Breast [37]
Ovary [38]
OC:
Cervix [39]
Breast [40]
Radiation Ionizing [41]

## Sheet: E_PAFS
	Oral cavity (C00-C06)		Nasopharynx (C11)		Pharynx (C09, C10, C12-C14)		Oesophagus (C15)		Stomach (C16)		Colon (C18-C19)		Rectum (C20)		Anus (C21)		Liver (C22)		Pancreas (C25)		Gallbladder (C23)		Sino-nasal (C30-31)		Larynx (C32)		Lung (C33-C34)		Bone (C40-C41)		Mesothelioma (C45.0)		Melanoma (C43)		Breast (C50)		Vulva (C51)		Vagina (C52)		Cervix (C53)		Uterus (C54-C55)		Ovary (C56)		Penis (C60)		Bladder (C67)
MALES
Cancer Incidence	261		21		354		323		467		1698		952		42		379		576		23		43		201		2388		36		121		1353		40		0		0		0		0		0		64		1447
	PAF (%)	Att. Cases	PAF (%)	Att. Cases	PAF (%)	Att. Cases	PAF (%)	Att. Cases	PAF (%)	Att. Cases	PAF (%)	Att. Cases	PAF (%)	Att. Cases	PAF (%)	Att. Cases	PAF (%)	Att. Cases	PAF (%)	Att. Cases	PAF (%)	Att. Cases	PAF (%)	Att. Cases	PAF (%)	Att. Cases	PAF (%)	Att. Cases	PAF (%)	Att. Cases	PAF (%)	Att. Cases	PAF (%)	Att. Cases	PAF (%)	Att. Cases	PAF (%)	Att. Cases	PAF (%)	Att. Cases	PAF (%)	Att. Cases	PAF (%)	Att. Cases	PAF (%)	Att. Cases	PAF (%)	Att. Cases	PAF (%)
Tobacco	0.201323	52.5452	0.274005	5.75411	0.402311	142.418	0.398999	128.877	0.213441	99.6768	0.0692653	117.612	0.133531	127.122		0	0.234702	88.9519	0.276521	159.276		0	0.274005	11.7822	0.673861	135.446	0.753847	1800.19		0		0		0		0		0		0	0	0		0	0	0		0	0.485977
Overweight and obesity		0		0		0	0.286536	92.5512	0.0857616	40.0507	0.107868	183.159	0.107868	102.69		0	0.163977	62.1475	0.0810091	46.6612	0.068884	1.58433		0		0		0		0		0		0		0		0		0		0		0		0		0
Infections	0.110958	28.96	0.8	16.8	0.531751	188.24		0	0.206671	96.5152		0		0	0.887	37.254	0.109802	41.6148		0		0		0		0		0		0		0		0		0		0		0		0		0		0	0.633	40.512
Radiation - UV		0		0		0		0		0		0		0		0		0		0		0		0		0		0		0		0	0.932	1261		0		0		0		0		0		0		0
Alcohol	0.378167	98.7017		0	0.378167	133.871	0.117319	37.8939		0	0.0820382	139.301	0.0820382	78.1004		0	0.0780691	29.5882		0		0		0	0.224584	45.1413		0		0		0		0		0		0		0		0		0		0		0
Occupation		0	0.11	2.31		0	0.033	10.659	0.03	14.01		0		0		0	0.002	0.758		0		0	0.46	19.78	0.029	5.829	0.211	503.868		0	0.97	117.37		0		0		0		0		0		0		0		0	0.071
Radiation - ionising	0.0566038	14.7736		0		0	0.0297199	9.59954	0.0196078	9.15686	0.0384615	65.3077		0		0		0		0		0		0		0	0.110275	263.336	0.0566038	2.03774		0		0		0		0		0		0		0		0		0	0.0384615
Air pollution		0		0		0		0		0		0		0		0		0		0		0		0		0	0.100574	240.171		0		0		0		0		0		0		0		0		0		0
Processed meat		0		0		0		0		0	0.158162	268.558	0.158162	150.57				0		0		0		0		0		0		0		0		0		0		0		0		0		0		0		0
Insufficient physical activity		0		0		0		0		0	0.0380504	64.6097		0		0		0		0		0		0		0		0		0		0		0		0		0		0		0		0		0		0
Post-menopausal hormones
Oral contraceptives
Total*	0.583456	152.282	0.870773	18.2862	0.825969	292.393	0.64488	208.296	0.45748	213.643	0.406491	690.221	0.402641	383.314	0.887	37.254	0.47596	180.389	0.335129	193.034	0.068884	1.58433	0.607963	26.1424	0.754441	151.643	0.844581	2016.86	0.0566038	2.03774	0.97	117.37	0.932	1261	0	0	0	0	0	0	0	0	0	0	0	0	0.633	40.512	0.540839
FEMALES
Cancer Incidence	179		10		126		315		193		1611		583		115		169		569		52		24		41		2498		30		24		1440		4994		120		32		333		791		455		0		539
	PAF (%)	Att. Cases	PAF (%)	Att. Cases			PAF (%)	Att. Cases	PAF (%)	Att. Cases	PAF (%)	Att. Cases	PAF (%)	Att. Cases	PAF (%)	Att. Cases	PAF (%)	Att. Cases	PAF (%)	Att. Cases	PAF (%)	Att. Cases	PAF (%)	Att. Cases	PAF (%)	Att. Cases	PAF (%)	Att. Cases	PAF (%)	Att. Cases	PAF (%)	Att. Cases	PAF (%)	Att. Cases	PAF (%)	Att. Cases	PAF (%)	Att. Cases	PAF (%)	Att. Cases	PAF (%)	Att. Cases	PAF (%)	Att. Cases	PAF (%)	Att. Cases	PAF (%)	Att. Cases	PAF (%)
Tobacco	0.174318	31.2029	0.24546	2.4546	0.360516	45.425	0.404421	127.393	0.0443425	8.5581	0.0617993	99.5586	0.11635	67.8322		0	0.166333	28.1103	0.244787	139.284		0	0.24546	5.89103	0.638055	26.1603	0.725443	1812.16		0		0		0		0		0		0	0.207921	69.2376		0	0.0103198	4.6955		0	0.466291
Overweight and obesity		0		0		0	0.178988	56.3811	0.0294877	5.69112	0.0390898	62.9737	0.0390898	22.7894		0	0.140849	23.8035	0.0487153	27.719	0.13503	7.02158		0		0		0		0		0		0	0.0471549	235.491		0		0		0	0.225503	178.373	0.0342363	15.5775		0
Infections	0.0459721	8.229	0.8	8	0.531751	67.0007		0	0.374418	72.2626		0		0	0.925	106.375	0.109802	18.5565		0		0		0		0		0		0		0		0		0	0.688	82.56	0.75	24	0.997	332.001		0		0		0
Radiation - UV		0		0		0		0		0		0		0		0		0		0		0		0		0		0		0		0	0.895	1288.8		0		0		0		0		0		0		0
Alcohol	0.194101	34.744		0	0.194101	24.4567	0.156842	49.4053		0	0.0414202	66.728	0.0414202	24.148		0	0.0159805	2.7007		0		0		0	0.115584	4.73896		0		0		0		0	0.0740826	369.969		0		0		0		0		0		0
Occupation		0	0.002	0.02		0	0.011	3.465	0.003	0.579		0		0		0	0.001	0.169		0		0	0.201	4.824	0.016	0.656	0.053	132.394		0	0.825	19.8		0		0		0		0		0		0	0.005	2.275		0	0.019
Radiation - ionising	0.0566038	10.1321		0		0	0.0219995	6.92984	0.0196078	3.78431	0.0384615	61.9615		0		0		0		0		0		0		0	0.111829	279.349	0.0566038	1.69811		0		0	0.0384615	192.077		0		0		0		0		0		0	0.0384615
Air pollution		0		0		0		0		0		0		0		0		0		0		0		0		0	0.100574	251.234		0		0		0		0		0		0		0		0		0		0
Processed meat		0		0		0		0		0	0.0797549	128.485	0.0797549	46.4971				0		0		0		0		0		0		0		0		0		0		0		0		0		0		0		0
Insufficient physical activity		0		0		0		0		0	0.0356798	57.4802		0		0		0		0		0		0		0		0		0		0		0		0		0		0		0		0		0		0
Post-menopausal hormones		0		0		0		0		0		0		0		0		0		0		0		0		0		0		0		0		0	0.0437843	218.659		0		0		0	0.164433	130.066	0.0344222	15.6621		0
Oral contraceptives		0		0		0		0		0		0		0		0		0		0		0		0		0		0		0		0		0	0.0122316	61.0846		0		0	0.0637694	21.2352		0		0		0
Total*	0.401108	71.7983	0.849394	8.49394	0.758683	95.5941	0.60122	189.384	0.43287	83.5439	0.262608	423.062	0.250978	146.32	0.925	106.375	0.373216	63.0735	0.281578	160.218	0.13503	7.02158	0.397122	9.53093	0.685012	28.0855	0.792296	1979.16	0.0566038	1.69811	0.825	19.8	0.895	1288.8	0.198742	992.519	0.688	82.56	0.75	24	0.997775	332.259	0.352855	279.109	0.081718	37.1817	0	0	0.496569
PERSONS
Cancer Incidence	440		31		480		638		660		3309		1535		157		548		1145		75		67		242		4886		66		145		2793		5034		120		32		333		791		455		64		1986
	PAF (%)	Att. Cases	PAF (%)	Att. Cases			PAF (%)	Att. Cases	PAF (%)	Att. Cases	PAF (%)	Att. Cases	PAF (%)	Att. Cases	PAF (%)	Att. Cases	PAF (%)	Att. Cases	PAF (%)	Att. Cases	PAF (%)	Att. Cases	PAF (%)	Att. Cases	PAF (%)	Att. Cases	PAF (%)	Att. Cases	PAF (%)	Att. Cases	PAF (%)	Att. Cases	PAF (%)	Att. Cases	PAF (%)	Att. Cases	PAF (%)	Att. Cases	PAF (%)	Att. Cases	PAF (%)	Att. Cases	PAF (%)	Att. Cases	PAF (%)	Att. Cases	PAF (%)	Att. Cases	PAF (%)
Tobacco	0.190337	83.7481	0.264797	8.2087	0.391339	187.843	0.401676	256.269	0.163992	108.235	0.0656304	217.171	0.127006	194.954	0	0	0.213617	117.062	0.260751	298.56	0	0	0.26378	17.6732	0.667795	161.606	0.739325	3612.34	0	0	0	0	0	0	0	0	0	0	0	0	0.207921	69.2376	0	0	0.0103198	4.6955	0	0	0.480635
Overweight and obesity	0	0	0	0	0	0	0.233436	148.932	0.0693058	45.7418	0.0743829	246.133	0.0817456	125.479	0	0	0.156845	85.951	0.0649609	74.3802	0.114745	8.60591	0	0	0	0	0	0	0	0	0	0	0	0	0.0467802	235.491	0	0	0	0	0	0	0.225503	178.373	0.0342363	15.5775	0	0	0
Infections	0.0845205	37.189	0.8	24.8	0.531751	255.241	0	0	0.255724	168.778	0	0	0	0	0.914834	143.629	0.109802	60.1713	0	0	0	0	0	0	0	0	0	0	0	0	0	0	0	0	0	0	0.688	82.56	0.75	24	0.997	332.001	0	0	0	0	0.633	40.512	0
Radiation - UV	0	0	0	0	0	0	0	0	0	0	0	0	0	0	0	0	0	0	0	0	0	0	0	0	0	0	0	0	0	0	0	0	0.912924	2549.8	0	0	0	0	0	0	0	0	0	0	0	0	0	0	0
Alcohol	0.303286	133.446	0	0	0.32985	158.328	0.136833	87.2992	0	0	0.0622632	206.029	0.0666113	102.248	0	0	0.0589213	32.2889	0	0	0	0	0	0	0.206117	49.8803	0	0	0	0	0	0	0	0	0.073494	369.969	0	0	0	0	0	0	0	0	0	0	0	0	0
Occupation	0	0	0.0751613	2.33	0	0	0.0221379	14.124	0.0221045	14.589	0	0	0	0	0	0	0.00169161	0.927	0	0	0	0	0.367224	24.604	0.0267975	6.485	0.130221	636.262	0	0	0.946	137.17	0	0	0	0	0	0	0	0	0	0	0	0	0.005	2.275	0	0	0.0568872
Radiation - ionising	0.0566038	24.9057	0	0	0	0	0.0259081	16.5294	0.0196078	12.9412	0.0384615	127.269	0	0	0	0	0	0	0	0	0	0	0	0	0	0	0.11107	542.686	0.0566038	3.73585	0	0	0	0	0.0381559	192.077	0	0	0	0	0	0	0	0	0	0	0	0	0.0384615
Air pollution	0	0	0	0	0	0	0	0	0	0	0	0	0	0	0	0	0	0	0	0	0	0	0	0	0	0	0.100574	491.405	0	0	0	0	0	0	0	0	0	0	0	0	0	0	0	0	0	0	0	0	0
Processed meat	0	0	0	0	0	0	0	0	0	0	0.119989	397.043	0.128382	197.067	0	0	0	0	0	0	0	0	0	0	0	0	0	0	0	0	0	0	0	0	0	0	0	0	0	0	0	0	0	0	0	0	0	0	0
Insufficient physical activity	0	0	0	0	0	0	0	0	0	0	0.0368963	122.09	0	0	0	0	0	0	0	0	0	0	0	0	0	0	0	0	0	0	0	0	0	0	0	0	0	0	0	0	0	0	0	0	0	0	0	0	0
Post-menopausal hormones	0	0	0	0	0	0	0	0	0	0	0	0	0	0	0	0	0	0	0	0	0	0	0	0	0	0	0	0	0	0	0	0	0	0	0.0434364	218.659	0	0	0	0	0	0	0.164433	130.066	0.0344222	15.6621	0	0	0
Oral contraceptives	0	0	0	0	0	0	0	0	0	0	0	0	0	0	0	0	0	0	0	0	0	0	0	0	0	0	0	0	0	0	0	0	0	0	0.0121344	61.0846	0	0	0	0	0.0637694	21.2352	0	0	0	0	0	0	0
Total*	0.512806	225.635	0.864011	26.7843	0.809004	388.322	0.622899	397.41	0.444807	293.573	0.339065	1121.97	0.347827	533.914	0.914834	143.629	0.445478	244.122	0.308773	353.545	0.114745	8.60591	0.534137	35.7872	0.743335	179.887	0.818724	4000.28	0.0566038	3.73585	0.946	137.17	0.912924	2549.8	0.197292	993.167	0.688	82.56	0.75	24	0.997775	332.259	0.352855	279.109	0.081718	37.1817	0.633	40.512	0.529019
*Taking into account that one cancer cannot be prevented twice.
**All cancers (excl.44) are the numbers taken from the official reports (SST).
[truncated: 19 more columns]

## Sheet: F_CALC. OF ALL RISKS COMBINED
	Oral cavity (C00-C06)				Nasopharynx (C11)				Pharynx (C09, C10, C12-C14)				Oesophagus (C15)				Stomach (C16)				Colon (C18-C19)				Rectum (C20)				Anus (C21)				Liver (C22)				Pancreas (C25)				Gallbladder (C23)				Sino-nasal (C30-31)				Larynx (C32)
MALES
Cancer Incidence	261		Mellemregning		21		Mellemregning		354		Mellemregning		323		Mellemregning		467		Mellemregning		1698		Mellemregning		952		Mellemregning		42		Mellemregning		379		Mellemregning		576		Mellemregning		23		Mellemregning		43		Mellemregning		201
	PAF (%)	Att. Cases	Att.Cases **	Cases left	PAF (%)	Att. Cases	Att.Cases **	Cases left	PAF (%)	Att. Cases	Att.Cases **	Cases left	PAF (%)	Att. Cases	Att.Cases **	Cases left	PAF (%)	Att. Cases	Att.Cases **	Cases left	PAF (%)	Att. Cases	Att.Cases **	Cases left	PAF (%)	Att. Cases	Att.Cases **	Cases left	PAF (%)	Att. Cases	Att.Cases **	Cases left	PAF (%)	Att. Cases	Att.Cases **	Cases left	PAF (%)	Att. Cases	Att.Cases **	Cases left	PAF (%)	Att. Cases	Att.Cases **	Cases left	PAF (%)	Att. Cases	Att.Cases **	Cases left	PAF (%)
Tobacco	0.201323	52.5452	52.5452	208.455	0.274005	5.75411	5.75411	15.2459	0.402311	142.418	142.418	211.582	0.398999	128.877	128.877	194.123	0.213441	99.6768	99.6768	367.323	0.0692653	117.612	117.612	1580.39	0.133531	127.122	127.122	824.878		0	0	42	0.234702	88.9519	88.9519	290.048	0.276521	159.276	159.276	416.724		0	0	23	0.274005	11.7822	11.7822	31.2178	0.673861
Overweight and obesity		0	0	208.455		0	0	15.2459		0	0	211.582	0.286536	92.5512	55.6234	138.5	0.0857616	40.0507	31.5022	335.821	0.107868	183.159	170.473	1409.91	0.107868	102.69	88.9777	735.9		0	0	42	0.163977	62.1475	47.5613	242.487	0.0810091	46.6612	33.7584	382.966	0.068884	1.58433	1.58433	21.4157		0	0	31.2178
Infections	0.110958	28.96	23.1297	185.325	0.8	16.8	12.1967	3.04918	0.531751	188.24	112.509	99.073		0	0	138.5	0.206671	96.5152	69.4043	266.417		0	0	1409.91		0	0	735.9	0.887	37.254	37.254	4.746	0.109802	41.6148	26.6254	215.861		0	0	382.966		0	0	21.4157		0	0	31.2178
Radiation - UV		0	0	185.325		0	0	3.04918		0	0	99.073		0	0	138.5		0	0	266.417		0	0	1409.91		0	0	735.9		0	0	4.746		0	0	215.861		0	0	382.966		0	0	21.4157		0	0	31.2178
Alcohol	0.378167	98.7017	70.0839	115.241		0	0	3.04918	0.378167	133.871	37.4662	61.6068	0.117319	37.8939	16.2486	122.251		0	0	266.417	0.0820382	139.301	115.667	1294.25	0.0820382	78.1004	60.372	675.528		0	0	4.746	0.0780691	29.5882	16.8521	199.009		0	0	382.966		0	0	21.4157		0	0	31.2178	0.224584
Occupation		0	0	115.241	0.11	2.31	0.33541	2.71377		0	0	61.6068	0.033	10.659	4.0343	118.217	0.03	14.01	7.9925	258.424		0	0	1294.25		0	0	675.528		0	0	4.746	0.002	0.758	0.398018	198.611		0	0	382.966		0	0	21.4157	0.46	19.78	14.3602	16.8576	0.029
Radiation - ionising	0.0566038	14.7736	6.52309	108.718		0	0	2.71377		0	0	61.6068	0.0297199	9.59954	3.5134	114.704	0.0196078	9.15686	5.06714	253.357	0.0384615	65.3077	49.7788	1244.47		0	0	675.528		0	0	4.746		0	0	198.611		0	0	382.966		0	0	21.4157		0	0	16.8576
Air pollution		0	0	108.718		0	0	2.71377		0	0	61.6068		0	0	114.704		0	0	253.357		0	0	1244.47		0	0	675.528		0	0	4.746		0	0	198.611		0	0	382.966		0	0	21.4157		0	0	16.8576
Processed meat		0	0	108.718		0	0	2.71377		0	0	61.6068		0	0	114.704		0	0	253.357	0.158162	268.558	196.827	1047.64	0.158162	150.57	106.843	568.686			0	4.746		0	0	198.611		0	0	382.966		0	0	21.4157		0	0	16.8576
Insufficient physical activity		0	0	108.718		0	0	2.71377		0	0	61.6068		0	0	114.704		0	0	253.357	0.0380504	64.6097	39.8632	1007.78		0	0	568.686		0	0	4.746		0	0	198.611		0	0	382.966		0	0	21.4157		0	0	16.8576
Post-menopausal hormones			0	108.718			0	2.71377			0	61.6068			0	114.704			0	253.357			0	1007.78			0	568.686			0	4.746			0	198.611			0	382.966			0	21.4157			0	16.8576
Oral contraceptives			0	108.718			0	2.71377			0	61.6068			0	114.704			0	253.357			0	1007.78			0	568.686			0	4.746			0	198.611			0	382.966			0	21.4157			0	16.8576
All of the above	0.583456	152.282			0.870773	18.2862			0.825969	292.393			0.64488	208.296			0.45748	213.643			0.406491	690.221			0.402641	383.314			0.887	37.254			0.47596	180.389			0.335129	193.034			0.068884	1.58433			0.607963	26.1424			0.754441
FEMALES
Cancer Incidence	179		Mellemregning		10		Mellemregning		126		Mellemregning		315		Mellemregning		193		Mellemregning		1611		Mellemregning		583		Mellemregning		115		Mellemregning		169		Mellemregning		569		Mellemregning		52		Mellemregning		24		Mellemregning		41
	PAF (%)	Att. Cases	Att.Cases **	Cases left	PAF (%)	Att. Cases	Att.Cases **	Cases left			Att.Cases **	Cases left	PAF (%)	Att. Cases	Att.Cases **	Cases left	PAF (%)	Att. Cases	Att.Cases **	Cases left	PAF (%)	Att. Cases	Att.Cases **	Cases left	PAF (%)	Att. Cases	Att.Cases **	Cases left	PAF (%)	Att. Cases	Att.Cases **	Cases left	PAF (%)	Att. Cases	Att.Cases **	Cases left	PAF (%)	Att. Cases	Att.Cases **	Cases left	PAF (%)	Att. Cases	Att.Cases **	Cases left	PAF (%)	Att. Cases	Att.Cases **	Cases left	PAF (%)
Tobacco	0.174318	31.2029	31.2029	147.797	0.24546	2.4546	2.4546	7.5454	0.360516	45.425	45.425	80.575	0.404421	127.393	127.393	187.607	0.0443425	8.5581	8.5581	184.442	0.0617993	99.5586	99.5586	1511.44	0.11635	67.8322	67.8322	515.168		0	0	115	0.166333	28.1103	28.1103	140.89	0.244787	139.284	139.284	429.716		0	0	52	0.24546	5.89103	5.89103	18.109	0.638055
Overweight and obesity		0	0	147.797		0	0	7.5454		0	0	80.575	0.178988	56.3811	33.5794	154.028	0.0294877	5.69112	5.43877	179.003	0.0390898	62.9737	59.082	1452.36	0.0390898	22.7894	20.1378	495.03		0	0	115	0.140849	23.8035	19.8442	121.045	0.0487153	27.719	20.9337	408.782	0.13503	7.02158	7.02158	44.9784		0	0	18.109
Infections	0.0459721	8.229	6.79454	141.003	0.8	8	6.03632	1.50908	0.531751	67.0007	42.8459	37.7291		0	0	154.028	0.374418	72.2626	67.0219	111.981		0	0	1452.36		0	0	495.03	0.925	106.375	106.375	8.625	0.109802	18.5565	13.291	107.755		0	0	408.782		0	0	44.9784		0	0	18.109
Radiation - UV		0	0	141.003		0	0	1.50908		0	0	37.7291		0	0	154.028		0	0	111.981		0	0	1452.36		0	0	495.03		0	0	8.625		0	0	107.755		0	0	408.782		0	0	44.9784		0	0	18.109
Alcohol	0.194101	34.744	27.3687	113.634		0	0	1.50908	0.194101	24.4567	7.32326	30.4059	0.156842	49.4053	24.1581	129.87		0	0	111.981	0.0414202	66.728	60.1571	1392.2	0.0414202	24.148	20.5043	474.526		0	0	8.625	0.0159805	2.7007	1.72197	106.033		0	0	408.782		0	0	44.9784		0	0	18.109	0.115584
Occupation		0	0	113.634	0.002	0.02	0.00301816	1.50606		0	0	30.4059	0.011	3.465	1.42857	128.441	0.003	0.579	0.335944	111.645		0	0	1392.2		0	0	474.526		0	0	8.625	0.001	0.169	0.106033	105.927		0	0	408.782		0	0	44.9784	0.201	4.824	3.6399	14.4691	0.016
Radiation - ionising	0.0566038	10.1321	6.4321	107.202		0	0	1.50606		0	0	30.4059	0.0219995	6.92984	2.82565	125.616	0.0196078	3.78431	2.18912	109.456	0.0384615	61.9615	53.5462	1338.66		0	0	474.526		0	0	8.625		0	0	105.927		0	0	408.782		0	0	44.9784		0	0	14.4691
Air pollution		0	0	107.202		0	0	1.50606		0	0	30.4059		0	0	125.616		0	0	109.456		0	0	1338.66		0	0	474.526		0	0	8.625		0	0	105.927		0	0	408.782		0	0	44.9784		0	0	14.4691
Processed meat		0	0	107.202		0	0	1.50606		0	0	30.4059		0	0	125.616		0	0	109.456	0.0797549	128.485	106.764	1231.89	0.0797549	46.4971	37.8457	436.68			0	8.625		0	0	105.927		0	0	408.782		0	0	44.9784		0	0	14.4691
Insufficient physical activity		0	0	107.202		0	0	1.50606		0	0	30.4059		0	0	125.616		0	0	109.456	0.0356798	57.4802	43.9537	1187.94		0	0	436.68		0	0	8.625		0	0	105.927		0	0	408.782		0	0	44.9784		0	0	14.4691
Post-menopausal hormones		0	0	107.202		0	0	1.50606		0	0	30.4059		0	0	125.616		0	0	109.456		0	0	1187.94		0	0	436.68		0	0	8.625		0	0	105.927		0	0	408.782		0	0	44.9784		0	0	14.4691
Oral contraceptives		0	0	107.202		0	0	1.50606		0	0	30.4059		0	0	125.616		0	0	109.456		0	0	1187.94		0	0	436.68		0	0	8.625		0	0	105.927		0	0	408.782		0	0	44.9784		0	0	14.4691
All of the above	0.401108	71.7983			0.849394	8.49394			0.758683	95.5941			0.60122	189.384			0.43287	83.5439			0.262608	423.062			0.250978	146.32			0.925	106.375			0.373216	63.0735			0.281578	160.218			0.13503	7.02158			0.397122	9.53093			0.685012
PERSONS
Cancer Incidence	440		Mellemregning		31		Mellemregning		480		Mellemregning		638		Mellemregning		660		Mellemregning		3309		Mellemregning		1535		Mellemregning		157		Mellemregning		548		Mellemregning		1145		Mellemregning		75		Mellemregning		67		Mellemregning		242
	PAF (%)	Att. Cases	Att.Cases **	Cases left	PAF (%)	Att. Cases	Att.Cases **	Cases left			Att.Cases **	Cases left	PAF (%)	Att. Cases	Att.Cases **	Cases left	PAF (%)	Att. Cases	Att.Cases **	Cases left	PAF (%)	Att. Cases	Att.Cases **	Cases left	PAF (%)	Att. Cases	Att.Cases **	Cases left	PAF (%)	Att. Cases	Att.Cases **	Cases left	PAF (%)	Att. Cases	Att.Cases **	Cases left	PAF (%)	Att. Cases	Att.Cases **	Cases left	PAF (%)	Att. Cases	Att.Cases **	Cases left	PAF (%)	Att. Cases	Att.Cases **	Cases left	PAF (%)
Tobacco	0.190337	83.7481	83.7481	356.252	0.264797	8.2087	8.2087	22.7913	0.391339	187.843	187.843	292.157	0.401676	256.269	256.269	381.731	0.163992	108.235	108.235	551.765	0.0656304	217.171	217.171	3091.83	0.127006	194.954	194.954	1340.05	0	0	0	157	0.213617	117.062	117.062	430.938	0.260751	298.56	298.56	846.44	0	0	0	75	0.26378	17.6732	17.6732	49.3268	0.667795
Overweight and obesity	0	0	0	356.252	0	0	0	22.7913	0	0	0	292.157	0.233436	148.932	89.1098	292.621	0.0693058	45.7418	38.2405	513.525	0.0743829	246.133	229.979	2861.85	0.0817456	125.479	109.543	1230.5	0	0	0	157	0.156845	85.951	67.5904	363.347	0.0649609	74.3802	54.9855	791.455	0.114745	8.60591	8.60591	66.3941	0	0	0	49.3268	0
Infections	0.0845205	37.189	30.1106	326.141	0.8	24.8	18.233	4.55826	0.531751	255.241	155.355	136.802	0	0	0	292.621	0.255724	168.778	131.321	382.204	0	0	0	2861.85	0	0	0	1230.5	0.914834	143.629	143.629	13.371	0.109802	60.1713	39.8961	323.451	0	0	0	791.455	0	0	0	66.3941	0	0	0	49.3268	0
Radiation - UV	0	0	0	326.141	0	0	0	4.55826	0	0	0	136.802	0	0	0	292.621	0	0	0	382.204	0	0	0	2861.85	0	0	0	1230.5	0	0	0	13.371	0	0	0	323.451	0	0	0	791.455	0	0	0	66.3941	0	0	0	49.3268	0
Alcohol	0.303286	133.446	98.914	227.227	0	0	0	4.55826	0.32985	158.328	45.1242	91.6779	0.136833	87.2992	40.0401	252.581	0	0	0	382.204	0.0622632	206.029	178.188	2683.66	0.0666113	102.248	81.9655	1148.54	0	0	0	13.371	0.0589213	32.2889	19.0582	304.393	0	0	0	791.455	0	0	0	66.3941	0	0	0	49.3268	0.206117
Occupation	0	0	0	227.227	0.0751613	2.33	0.342605	4.21566	0	0	0	91.6779	0.0221379	14.124	5.59162	246.989	0.0221045	14.589	8.44845	373.756	0	0	0	2683.66	0	0	0	1148.54	0	0	0	13.371	0.00169161	0.927	0.514913	303.878	0	0	0	791.455	0	0	0	66.3941	0.367224	24.604	18.114	31.2128	0.0267975
Radiation - ionising	0.0566038	24.9057	12.8619	214.365	0	0	0	4.21566	0	0	0	91.6779	0.0259081	16.5294	6.39903	240.59	0.0196078	12.9412	7.32854	366.427	0.0384615	127.269	103.218	2580.44	0	0	0	1148.54	0	0	0	13.371	0	0	0	303.878	0	0	0	791.455	0	0	0	66.3941	0	0	0	31.2128	0
Air pollution	0	0	0	214.365	0	0	0	4.21566	0	0	0	91.6779	0	0	0	240.59	0	0	0	366.427	0	0	0	2580.44	0	0	0	1148.54	0	0	0	13.371	0	0	0	303.878	0	0	0	791.455	0	0	0	66.3941	0	0	0	31.2128	0
Processed meat	0	0	0	214.365	0	0	0	4.21566	0	0	0	91.6779	0	0	0	240.59	0	0	0	366.427	0.119989	397.043	309.625	2270.82	0.128382	197.067	147.452	1001.09	0	0	0	13.371	0	0	0	303.878	0	0	0	791.455	0	0	0	66.3941	0	0	0	31.2128	0
Insufficient physical activity	0	0	0	214.365	0	0	0	4.21566	0	0	0	91.6779	0	0	0	240.59	0	0	0	366.427	0.0368963	122.09	83.7849	2187.03	0	0	0	1001.09	0	0	0	13.371	0	0	0	303.878	0	0	0	791.455	0	0	0	66.3941	0	0	0	31.2128	0
Post-menopausal hormones	0	0	0	214.365	0	0	0	4.21566	0	0	0	91.6779	0	0	0	240.59	0	0	0	366.427	0	0	0	2187.03	0	0	0	1001.09	0	0	0	13.371	0	0	0	303.878	0	0	0	791.455	0	0	0	66.3941	0	0	0	31.2128	0
Oral contraceptives	0	0	0	214.365	0	0	0	4.21566	0	0	0	91.6779	0	0	0	240.59	0	0	0	366.427	0	0	0	2187.03	0	0	0	1001.09	0	0	0	13.371	0	0	0	303.878	0	0	0	791.455	0	0	0	66.3941	0	0	0	31.2128	0
All of the above	0.512806	225.635			0.864011	26.7843			0.809004	388.322			0.622899	397.41			0.444807	293.573			0.339065	1121.97			0.347827	533.914			0.914834	143.629			0.445478	244.122			0.308773	353.545			0.114745	8.60591			0.534137	35.7872			0.743335
[truncated: 85 more columns]
